# Supplementary material for: Species accumulation in small–large vs large–small order: more species but not all species?
Source: Oecologia. 2022 Sep 17;200(1-2):273–84. doi: 10.1007/s00442-022-05261-1 (PMC9547801; doi:10.1007/s00442-022-05261-1)
Supplement: Supplementary file 2 — Supplementary file2 (XLSX 63 KB) [file 442_2022_5261_MOESM2_ESM.xlsx]

## Sheet: metDat
code	filename	summary	taxo_group	metacom	nsite	nspp	lifeform	what	Country/Archipelago	minLat	minHem	maxLat	maxHem	rnglat	extentKm2	minArea	maxArea	areaUnit	yearSurvey	Source	censusConf	Overlap	uphi	uplo	dnhi	dnlo	betanest	betaturn	ses	nodf	nodf.pval	NullModelHypothesis
1	brdFAcWTw_Azeria	birds in continental archipelago	Brd	A	26	38	birds	marine islands	Red Sea	15.3	N	16	N	0.7	5063	2	2143	ha	1999-2001	Azeria 2004	3	1	2	0	1	1	0.0966107	0.818978	0.118222	40.3112	0.985	Has
2	brdFAcWTw_Bourne	ants on nearshore islands	Brd	A	17	22	ants	barrier islands	Denmark	53	N	53.8	N	0.8	5612	1	3860	ha	1981-1984	Boomsa et al 1987	1	NA	0	0	0	0	0.198365	0.463351	-1.70595	47.182	0.097	H0
3	brdFAcWTw_Gibson	birds on continental islands	Brd	A	27	175	birds	continental islands (offshore)	Australia	-16.63	S	-13.81	S	2.82	74444.5	3	189.3	km2	2007-2014	Gibson et al 2017	2	1	10	0	0	10	0.0661363	0.806357	-2.61426	22.7736	0.015	Has
4	brdFAcWTw_Haila83	birds in a continental archipelago	Brd	A	44	63	birds	islands, marine	Finland	59.96	N	60.53	N	0.57	4500	0.5	582	ha	1979-1979	Haila, Haila et al 1983	2	3	0	9	0	0	0.230808	0.699419	-0.890395	47.6739	0.359	Hal
5	brdFAcWTw_Martin	forest birds breeding on continental islands	Brd	A	18	50	birds	islands, marine	Finland, nr. Helsinki	60.14	N	60.22	N	0.08	418	1.1	233	ha	1980-1981	Martin 1983	2	NA	0	0	0	1	0.213932	0.65367	-0.146623	26.826	0.845	Has
6	brdFAcWTw_Martin95	birds on continental islands	Brd	A	40	30	birds	marine islands	Canada	52.3	N	52.9	N	0.6	3095	1	1500	NA	1989-1993	Martin et al 1995	3	NA	0	3	0	0	0.108986	0.797441	-0.595729	47.5302	0.571	Hal
7	brdFAcWTw_Power	breeding birds, continental islands	Brd	A	16	45	birds	islands, marine	California islands	28	N	34.1	N	6.1	186429	0.5	347	km2	1944-1954	Power 1972	1	1	0	1	1	0	0.220706	0.607064	-2.94289	34.5002	0.015	Hal
8	brdFAcWTw_Thibault	birds on continental archipelago	Brd	A	16	61	birds	islands, marine	Bonafacio straits	41.16	N	41.33	N	0.17	242	1.4	5100	ha	1980-1989	Thibault 1990	4	1	0	2	0	0	0.406488	0.459807	-0.757035	33.2132	0.437	Hal
9	brdFAmWTw_Bengtson	breeding birds on oceanic islands	Brd	A	22	40	birds	islands, marine	Faroe Is. Scotland	61.4	N	62.4	N	1	20907	0.11	374	km2	1981	Bengtson & Bloch 1983	4	3	1	0	0	0	0.445074	0.35	-1.10932	46.8383	0.279	Has
10	brdFAmWTw_ConnorBis	birds on oceanic islands	Brd	A	39	150	birds	oceanic islands	SE Asia	-0.87	S	-5.9	S	5.03	397515	0.015	35976	km2	NA	Connor et al 2013	1	NA	0	19	0	2	0.189212	0.728917	1.67357	38.0144	0.075	Ind
11	brdFAmWTw_ConnorSol	birds on oceanic islands	Brd	A	122	141	birds	oceanic islands	SE Asia	-3.5	S	-11.6	S	8.1	479048	0.02	8867	kms	NA	Connor et al 2013	1	1	0	96	0	7	0.0970008	0.874141	-4.63939	46.8212	0.001	Ind
12	brdFAmWTw_ConnorVan	birds on oceanic islands	Brd	A	28	56	birds	oceanic islands	SE Asia	-13.09	S	-22.3	S	9.21	178904	2.3	4272	km2	NA	Connor et al 2013	1	3	0	8	0	0	0.19496	0.600768	2.47054	44.8267	0.001	Hal
13	brdFAmWTw_Donozar	birds oceanic islands	Brd	A	43	25	birds	marine islands	Meditterranean	14	N	39	N	25	8129000	143	25711	km2	1980-2000	Donazar et al 2005	1	1	0	5	0	1	0.0980571	0.828467	-1.24977	41.2916	0.233	Ind
14	brdFAmWTw_Gotelli	birds on oceanic islands	Brd	A	19	211	birds	marine islands	Caribbean	12	N	27	N	15	1364947	69.6	113058	km2	1956-1978	Gotelli & Abele 1982	1	NA	0	17	9	0	0.112215	0.759624	2.78792	19.6573	0.003	Hal
15	brdFAmWTw_Harris	birds on oceanic islands	Brd	A	15	23	birds	oceanic islands	South America	-1.4	S	0.62	N	2.02	8000	2.33	642	km2	1931-1969	Harris 1973	1	NA	0	0	0	1	0.24189	0.465116	-2.51674	54.2351	0.045	Has
16	brdFArWTw_Feeley	birds on FW reservoir islands	Brd	A	26	43	birds	freshwater islands	Venezeula	-62.9	S	-62.7	S	0.2	4300	0.2	180	ha	2000-2000	Feeley 2003	2	NA	0	13	1	0	0.156246	0.753333	0.152697	63.3748	0.945	Hal
17	brdFArWTw_Rusterholz	birds on lake islands	Brd	A	52	52	birds	lake islands	US - Minnesota	47.89	N	47.99	N	0.1	28.9	0.5	17.3	ha	1975-1975	Rusterholz & Howe 1979	2	1	0	10	0	0	0.0827039	0.856682	0.280469	50.9377	0.837	Hal
18	brdFArWTw_Wang	birds - lake islands	Brd	A	42	93	birds	lake islands	China	29.48	N	29.61	N	0.13	152	0.3	1289.2	ha	2006-2009	Wang et al 2010	3	NA	5	0	0	0	0.114133	0.760973	-2.44474	64.5866	0.025	Has
19	brdFArWTw_Wright	birds on FW reservoir islands (created 1913)	Brd	A	6	50	birds	islands, lake	Panama	9.17	N	9.24	N	0.07	18	7.6	76.5	ha	1977-1981	Wright 1985	3	1	2	0	0	2	0.0969275	0.61039	-6.22349	19.913	0.001	Has
20	brdFFfPTt_Anciaes	birds in forest fragments	Brd	F	5	59	birds	fragments	Brazil	20.1	S	25.3	S	5.2	308800	15	350	ha	1996-1998	Anciaes and Marini 2000	2	1	0	1	0	0	0.0350949	0.708075	-0.875386	18.52	0.361	Hal
21	brdFFfPTt_Blake2	birds on isolated woodlots	Brd	F	12	46	birds	woodlot fragments	US- Illinois	39.6	N	40.7	N	1.1	15397	1.8	600	ha	1979-1980	Blake 1991	3	NA	0	0	0	0	0.333761	0.327778	2.02766	77.4318	0.001	H0
22	brdFFfPTt_Bond	birds on forest fragments	Brd	F	64	48	birds	fragments	US - Wisconsin	42.569	N	43.853	N	1.284	30363	6.1	202.3	ha	1953-1954	Bond 1957	4	1	1	0	0	0	0.0337904	0.889746	-1.34081	40.0506	0.187	Has
23	brdFFfPTt_Capizzi1	birds in forest fragments 1996	Brd	F	17	31	birds	fragments	Italy	42.2	N	42.8	N	0.6	1175	0.1	40	ha	1996-2006	Capizzi et al 2015	4	1	0	0	0	0	0.134087	0.675789	-1.86399	38.1127	0.081	H0
24	brdFFfPTt_Capizzi2	birds in forest fragments 2006	Brd	F	17	33	birds	fragments	Italy	42.2	N	42.8	N	0.6	1175	0.1	40	ha	1996-2006	Capizzi et al 2015	4	1	0	0	0	1	0.0929023	0.740806	-3.34478	30.4999	0.003	Has
25	brdFFfPTt_Castellata	birds in forest frags	Brd	F	17	167	birds	fragments	Singapore	1.1	N	1.3	N	0.2	403	7	935	ha	1997-1999	Castellatta et al 2005	2	1	0	4	0	1	0.086702	0.670577	0.136877	30.6264	0.885	Ind
26	brdFFfPTt_Daily	birds in forest fragments	Brd	F	8	131	birds	fragments	Costa Rica	8.68	N	8.93	N	0.25	8	0.3	25	ha	1995-1996	Daily et al 2001	3	3	0	5	1	0	0.190823	0.521815	-2.65051	26.6728	0.009	Hal
27	brdFFfPTt_Flaspoler	birds in forest frags	Brd	F	18	10	birds	natural forest patches	Hawaii	19.7	N	19.8	N	0.1	277	0.07	56	ha	2006-2007	Flaspohler et al 2010	3	2	0	0	0	0	0.513714	0.221053	-0.704322	80.7991	0.515	H0
28	brdFFfPTt_Ford	birds on woodlot fragments	Brd	F	20	37	birds	woodland fragments	UK - Oxford	51.7	N	51.9	N	0.2	300	0.14	18	ha	1983-1983	Ford 1987	2	1	0	0	0	6	0.198526	0.596187	-1.4271	55.2187	0.177	Has
29	brdFFfPTt_Galli	birds in forest islands, US	Brd	F	10	35	birds	fragments	US New Jersey	40.3	N	40.7	N	0.4	400	0.01	24	ha	1972-1972	Galli et al 1976	4	3	0	0	0	0	0.369589	0.288703	-0.681088	75.285	0.443	H0
30	brdFFfPTt_Haila1987	breeding birds, fragmented coniferous taiga	Brd	F	34	45	birds	taiga fragments	Finland	61.9	N	62	N	0.1	421	0.4	101	ha	1985-1985	Haila et al 1987	2	1	0	0	0	0	0.233508	0.670525	-0.797712	47.0222	0.385	H0
31	brdFFfPTt_Haila1993	birds - forest fragments	Brd	F	13	29	birds	fragments	Finland	61.9	N	62	N	0.1	15	0.7	4.4	ha	1985-1988	Haila et al 1993	2	3	0	0	0	0	0.106378	0.611111	-0.493039	24.2777	0.623	H0
32	brdFFfPTt_Holbech	birds in logged forest fragments	Brd	F	15	147	birds	fragments	Ghana	4.8	N	6.2	N	1.4	12932	23.6	587.6	km2	1993-1995	Holbech et al 2005	2	3	0	0	1	0	0.126324	0.439367	1.77619	36.2425	0.067	Hal
33	brdFFfPTt_Howe	birds in woodlot fragments	Brd	F	9	26	birds	fragments	US, Wisconsin	43.1	N	43.2	N	0.1	144	0.2	4.4	ha	1977	Howe & Jones 1977	3	1	0	0	0	0	0.287557	0.397059	1.20991	72.5742	0.133	H0
34	brdFFfPTt_Marini	birds in fragments	Brd	F	6	145	birds	fragments	Brazil	-19.2	S	-18.5	S	0.7	1124	7.5	230	ha	1994-1996	Marini 2001	3	1	0	3	0	0	0.140253	0.480237	-1.53299	26.3331	0.135	Hal
35	brdFFfPTt_McCollin	breeding birds fragmented woodlands	Brd	F	16	49	birds	fragments	UK	53.7	N	54.1	N	0.4	872	0.74	14.51	ha	1984-1984	McCollin 1993	2	1	0	0	0	0	0.100773	0.664319	2.12895	31.1743	0.033	H0
36	brdFFfPTt_Meynard	birds on fragments	Brd	F	9	51	birds	fragments	Chile	-39.2	S	-34.2	S	5	102582	180	60830	ha	2003-2004	Meynard & Quinn 2008	4	1	0	1	2	0	0.0543704	0.591422	2.14649	30.5368	0.017	Hal
37	brdFFfPTt_Newmark	tropical forest fragment birds	Brd	F	9	23	birds	fragments	Tanzania	-5.12	S	-5	S	0.12	117	0.1	30	ha	1987-1988	Newmark 1991	3	NA	0	0	0	0	0.231132	0.518868	-0.91462	60.4189	0.373	H0
38	brdFFfPTt_Wang	small mammals - lake islands	Brd	F	20	60	mammals	lake islands	China	29.48	N	29.55	N	0.07	43	0.97	1289.2	ha	NA	Wang et al 2010	3	1	1	0	0	0	0.214382	0.613277	0.146098	37.9147	0.915	Has
39	brdFFfPTt_Watson	birds - forest fragments	Brd	F	16	60	birds	fragments	Mexico	15.8	N	18.2	N	2.4	25723	6	159246	ha	1997-1998	Watson 2003	3	3	0	3	0	0	0.395068	0.409605	0.492937	39.9114	0.671	Hal
40	brdFFfPTt_Willson	birds in forest frags	Brd	F	11	25	birds	forest fragments	Chile	-41.79	S	-41.98	S	0.19	180	0.49	350	ha	NA	Wilson et al 1994	3	1	0	0	0	0	0.206347	0.493392	0.361197	32.6349	0.809	H0
41	brdFFfUTt_MohdAzlan	mangrove fragment birds, urban matrix	Brd	F	13	70	birds	fragments	Australia	-12.4	S	-12.3	S	0.1	147	0.67	594	ha	2008-2009	Mohd-Azlan & Lawes 2011	3	1	0	0	0	0	0.135309	0.468822	1.36368	37.1501	0.171	H0
42	brdFFvUTt_Crooks	birds in chapparal scrub, urban matrix	Brd	F	27	7	birds	chapparal frags urban	US - as per Soule and Bolger	32.6	N	32.9	N	0.3	375	2	102	ha	1997-1997	Crooks et al 2001	3	2	0	0	0	0	0.530146	0.307692	0.202611	63.9012	0.987	H0
43	brdFFvUTt_Fernandez	birds in urban parks	Brd	F	25	32	birds	habitat islands	Spain	40.37	N	40.45	N	0.08	122.8	1	118.2	ha	1998-1998	Fernandez-Juricic 2000	3	1	0	0	0	0	0.204573	0.623377	-1.54027	66.0785	0.167	H0
44	brdFFvUTt_Soule	chapparal birds - urban frags	Brd	F	31	8	birds	fragments	US San Diego	32.7	N	33	N	0.3	541	0.4	102.8	ha	1985-1987	Soule et al 1988	2	1	0	0	0	0	0.460679	0.389535	-3.36113	58.0422	0.013	H0
45	brdFHmMTt_Behle	sky island birds (cf Johnson 1975)	Brd	H	14	75	birds	sky islands	US - Great Basin	37	N	42	N	5	263870	28.5	953	km2	1936-1974	Behle 1978	1	1	0	0	0	0	0.229076	0.449474	2.64742	38.9621	0.001	H0
46	brdFHmMTt_Brown	sky island birds	Brd	H	17	20	birds	sky islands	US - Great Basin	35.6	N	42.4	N	6.8	501239	121	3978	km2	1936-1975	Brown 1978	1	2	0	0	0	1	0.295208	0.482143	0.48027	46.8955	0.627	Has
47	brdFHmMTt_Dorst	sky island birds	Brd	H	6	56	birds	habitat islands	Africa	-3.4	S	13.4	N	16.8	2000000	55	290	km2	1980	Dorst et al 1986	4	NA	0	3	1	0	0.247017	0.5	-0.948767	20.7714	0.331	Hal
48	brdFHmMTt_Dowsett	sky island birds	Brd	H	7	222	birds	habitat islands	Africa	-33.4	S	14.4	N	47.8	14902000	54836	899909	km2	1980	Dowsett et al 1986	4	1	0	3	2	1	0.108736	0.651163	-2.02387	22.4326	0.033	Hal
49	brdFHmMTt_Johnson	sky island birds	Brd	H	31	92	birds	habitat islands	US-Nevada	35.9	N	42.8	N	6.9	533428	31	1536	km2	1936-1975	Johnson 1975	2	3	0	2	0	0	0.167285	0.690664	-0.759375	30.3991	0.459	Hal
50	brdFHmMTt_Kratter	sky island birds	Brd	H	20	48	birds	sky islands	US	30.6	N	36.5	N	5.9	199000	0.01	1068	km2	1980-1990	Kratter 1992	1	2	1	1	0	0	0.232833	0.592028	-7.66057	45.9559	0.001	Ind
51	brdFHmMTt_Nores	sky island birds	Brd	H	9	54	birds	sky islands	Argentina	-31.3	S	-21.2	S	10.1	502218	13	3600	km2	1890-1990	Nores 1995	2	2	0	0	0	0	0.347442	0.432432	0.92815	35.9626	0.325	H0
52	brdFHvGTt_Anjos	birds in naturally fragmented forest	Brd	H	11	170	birds	fragments	Brazil	25.1	S	25.4	S	0.3	1600	0.5	40	ha	1991-1991	Dos Anjos & Bocon 1999	2	2	0	7	0	0	0.158094	0.544404	1.10543	29.4053	0.269	Hal
53	brdFHvNTt_Andrade	birds on montane islands	Brd	H	12	19	birds	sky islands	Brazil	-20.6	S	-20.2	S	0.4	715	0.09	1.02	ha	1997-1998	Andrade & Marini 2002	3	3	0	0	0	0	0.204354	0.605839	-1.444	33.1774	0.165	H0
54	brdFHvNTt_Edenius	birds (migratory), forest/mire mosaic	Brd	H	18	23	birds	fragments	Sweden	66.45	N	66.69	N	0.24	280	0.02	17.8	ha	1993-1995	Edenius & Sjoberg 1997	2	3	1	0	0	0	0.393742	0.45122	0.331668	69.781	0.873	Has
55	brdFHwNWt_Gotmark	breeding birds, bogs and meadows	Brd	H	47	13	birds	habitat islands	Sweden	57.1	N	59.2	N	2.1	69800	2	69	ha	1979-1980	Gotmark 1986	2	3	0	0	0	18	0.0868935	0.838043	-0.711682	45.6475	0.431	Has
56	brdFHwNWt_Gotmark2	breeding birds, bogs and meadows	Brd	H	15	11	birds	habitat islands	Sweden	57.1	N	59.2	N	2.1	69800	2	69	ha	1979-1980	Gotmark 1986	2	3	0	0	0	0	0.261142	0.518519	0.209358	49.9732	0.869	H0
57	brdFHwPWt_RM03_07	birds on riverine wetlands	Brd	H	58	98	birds	habitat islands	Australia	-34.9	S	-31.9	S	3	NA	5.4	1953	ha	2003-2007	Waanders 2007	4	1	15	0	0	29	0.0467244	0.897759	-2.23924	22.8482	0.035	Has
58	fshAHwPWt_DingS3	fish in lakes	Ver	H	15	103	fish	lakes	China	23.4	N	27.87	N	4.47	171906	5.7	297.9	km2	2000-2015	Ding et al 2017	2	1	0	4	0	0	0.0684409	0.833828	-0.0475864	12.9123	0.955	Hal
59	fshAHwPWt_Graham	fish in lakes	Ver	H	85	44	fish	lakes on acidity gradient	US - New Jersey	39.2	N	41.3	N	2.1	22000	1.6	1087	ha	1950-1986	Graham 1993	1	1	2	31	0	1	0.0327651	0.917547	-5.69199	44.5382	0.001	Has
60	fshAHwPWt_Granado	fish in floodplain lakes	Ver	H	27	49	fish	lakes	Columbia	5.335	N	8.46919	N	3.13419	12240	4	2333	ha	2008-2010	Granado-Lorencio et al 2012	4	1	1	1	0	0	0.158382	0.662921	-1.07458	67.2424	0.293	Ind
61	fshAHwPWt_Mitsuo	fish in ponds of agricultural areas	Ver	H	31	16	fish	constructed ponds in ag landscape	Japan	38.918	N	39.018	N	0.1	70	0.07	2.2	ha	2008-2008	Mitsuo et al 2011	3	3	0	1	0	0	0.204602	0.650273	-0.122588	50.9128	0.821	Hal
62	fshAHwPWt_RM_fish	fish in riverine wetlands	Ver	H	21	27	fish	riverine wetlands	Australia	-34.01	S	-35.62	S	1.61	11142	5.6	1237	ha	2003-04	Smith & Fleer 2007	4	1	1	0	0	6	0.202376	0.585216	-2.98817	31.8234	0.015	Has
63	fshAHwPWt_Tonn	fish in lakes	Ver	H	18	23	fish	lakes	US	46	N	46.2	N	0.2	2100	2.4	89.8	ha	1977-1979	Tonn & Magnuson 1982	3	1	0	0	0	0	0.0871152	0.780247	1.59039	29.9432	0.101	H0
64	hrpWAcWTw_Bittencourt	anurans on continental islands	Ver	A	8	63	herps	islands, marine	Brazil	-22.9	S	-23.9	S	1	6494	0.3	348.3	km2	2008-2013	Bittencourt-Silva & Silva 2014	1	NA	0	0	0	0	0.233796	0.5625	-0.424067	20.689	0.631	H0
65	hrpWAcWTw_Burbrink	snakes on continental islands	Ver	A	49	51	herps	islands, marine	US	24.7	N	41.6	N	16.9	1765960	0.22	7487	km2	1980-2015	Burbrink et al 2015	1	1	0	13	18	0	0.0616398	0.888656	-0.966292	24.1924	0.315	Hal
66	hrpWAcWTw_Corti	amphibians on continental islands	Ver	A	14	89	herps	marine islands	Mediterranean	35	N	42	N	7	1308833	83	25711	km2	1970-1998	Corti et al 1999	4	1	0	7	1	0	0.0589829	0.821602	-1.42261	14.845	0.171	Hal
67	hrpWAcWTw_Hausdorf	reptiles on continental islands	Ver	A	20	32	herps	marine islands	Mediterranean	36.6	N	38.6	N	2	46400	3.4	842.5	km2	NA	Hausdorf & Hennig 2005	1	3	0	4	0	0	0.145913	0.701131	0.708028	36.3872	0.491	Hal
68	hrpWAcWTw_Krystufek	herps on land bridge islands	Ver	A	14	35	herps	continental islands	Mediterranean	42.7	N	45.2	N	2.5	30975	15	410	km2	1985	Krystufek & Kletecki 2007	1	2	0	0	0	0	0.259287	0.494118	-1.90196	61.0593	0.081	H0
69	hrpWAcWTw_Soule1966	herps on continental islands	Ver	A	31	59	herps	marine islands	Mexico, Gulf of California	24	N	30	N	6	195863	0.5	1212	km2	1945-1963	Soule et al 1966	2	1	0	3	5	0	0.0774983	0.857372	0.59563	21.6008	0.579	Hal
70	hrpWAcWTw_Surandren	herps on continental islands	Ver	A	15	19	herps	continental islands	Andaman Islands	10.5	N	13.59	N	3.09	13412.9	0.03	1376	kms	NA	Surendran & Vasudevan 2015	3	1	0	0	0	0	0.354769	0.446667	-0.00373764	43.7125	0.889	H0
71	hrpWFfNTt_Lion	reptiles in Atlantic Forest Brazil	Ver	F	23	15	herps	fragments	Brazil	-6.14	S	-6.4	S	0.26	339	1.67	23.38	ha	NA	Lion et al 2016	4	1	0	0	0	0	0.0716378	0.802589	-0.253427	18.0199	0.779	H0
72	hrpWFfNTt_Vallan	amphibians in fragmented forest	Ver	F	6	24	herps	fragments	Madagascar	-18.7	S	-18.6	S	0.1	56	0.16	136	ha	1996-1997	Vallan 2000	3	NA	0	0	0	0	0.163772	0.384615	-1.21741	43.5339	0.237	H0
73	hrpWFfPTt_Cabrera	herps in rainforest fragments	Ver	F	6	35	herps	forest fragments	Mexico	18.5	N	18.6	N	0.1	25.8	1.4	17.4	ha	2003-2007	Cabrera-Guzman & Reynoso 2012	3	1	0	0	0	0	0.178484	0.417476	-1.1327	41.0783	0.265	H0
74	hrpWFfPTt_Pineda	anurans in cloud forest frags	Ver	F	10	21	herps	fragments	Mexico	19.43	N	19.58	N	0.15	119	11	122	ha	1998-2000	Pineder & Halffter 2004	3	1	0	1	0	2	0.114269	0.647727	-0.655523	22.1761	0.495	Ind
75	hrpWFfPTt_Ramana	herps in forest fragments	Ver	F	7	59	herps	fragments	Madagascar	-25.1	S	-24.5	S	0.6	4060	25	63100	ha	1999-1999	Ramanamanjato et al 2002	3	NA	0	0	2	0	0.128151	0.514706	-2.47737	31.7675	0.029	Hal
76	hrpWFfPTt_Schlaepfer	herps in forest fragments	Ver	F	7	16	herps	forest fragments	Costa Rica	8.798	N	8.784	N	0.014	1.9	1.18	24.4	ha	NA	Schlaepfer & Gavin 2001	3	3	0	0	0	0	0.319661	0.220339	2.00682	44.6434	0.023	H0
77	hrpWFvPTt_Kitchener	lizards in wheat belt reserves	Ver	F	23	69	herps	fragments	Western Australia	28.5	S	33	S	4.5	53198	34	5119	ha	1971-1976	Kitchener et al 1980a	4	1	0	8	1	0	0.0639196	0.816065	1.10778	26.4118	0.279	Hal
78	hrpWFvPTt_Smith	herps- lizards semi-arid frags	Ver	F	26	15	herps	fragments	Western Australia	31.1	S	31.6	S	0.5	859	0.5	138	ha	1991-1993	Smith et al 1996	4	3	0	0	0	0	0.285258	0.570755	0.312491	54.1105	0.789	H0
79	hrpWHvPTt_Gouveia	anurans in dry forest	Ver	H	9	15	herps	ponds, marshes	Brazil	-9.72	S	-9.63	S	0.09	39.3	0.0038	0.08	ha	2008-2009	Gouveia & Faria 2015	3	2	0	0	0	0	0.237348	0.394231	-2.07453	35.9431	0.047	H0
80	hrpWHwPWt_Almeida	amphibians in temporary ponds	Ver	H	11	23	herps	ponds	Brazil	-23.43	S	-23.42	S	0.01	0.084	0.004	0.08	ha	2013-2013	Almeida-Gomez et al 2016	2	3	0	0	0	0	0.205128	0.544872	1.64307	32.1824	0.079	H0
81	hrpWHwPWt_Peltzer	anurans in ponds of riparian woodland	Ver	H	8	20	herps	fragments	Argentina	-31.78	S	-31.6	S	0.18	48	10	6940	m2	1991	Peltzer et al 2003	3	2	0	0	0	0	0.390117	0.348485	-1.28812	50.8647	0.197	H0
82	invAHwNWt_AndersonBanff	crustaceans in alpine lakes	Inv	H	66	47	zoops	alpine lakes	Canada	50.7	N	52	N	1.3	4223	0.1	1663	ha	1971-1974	Anderson 1974	3	1	2	1	0	13	0.0307125	0.934434	4.02916	17.4985	0.001	Has
83	invAHwNWt_AndersonJasper	crustaceans in alpine lakes	Inv	H	115	54	zoops	alpine lakes	Canada	52.4	N	53.2	N	0.8	5720	0.2	3940	ha	1971-1974	Anderson 1974	3	1	0	37	3	0	0.0182947	0.96115	1.7614	18.3424	0.081	Hal
84	invAHwNWt_Urban	aquatic inverts in temporary ponds	Inv	H	14	89	arthros	habitat islands	US Connecticut	41.95	N	41.98	N	0.03	2	0.02	0.5	ha	2000	Urban 2004	4	3	0	0	0	0	0.13099	0.753873	-0.823688	36.7435	0.375	H0
85	invAHwPWt_Ball	littoral minvs of dune lakes in NZ	Inv	H	17	71	aq inverts	wetlands	New Zealand	-34.4	S	-35.07	S	0.67	968	1	106	ha	2008-2008	Ball et al 2015	4	1	0	0	0	0	0.0576122	0.740533	-1.05096	29.3847	0.291	H0
86	invAHwPWt_Deane	aquatic inverts in isolated ponds	Inv	H	7	79	inverts	wetlands	Australia	-32.6	S	-32.1	S	0.5	773	0.009	0.27	ha	2006-2006	Deane and Walters 2008	4	1	0	0	0	1	0.0222861	0.803571	0.807109	15.6605	0.389	Has
87	invAHwPWt_King	inverts of temporary ponds	Inv	H	57	69	arthros	ponds	US	38.3	N	41	N	2.7	21000	0.001	23.7	ha	1992-1992	King et al 1996	4	1	0	32	0	11	0.0504759	0.903119	-1.84414	24.329	0.081	Ind
88	invAHwPWt_Markwell	aquatic inverts in farm ponds	Inv	H	8	75	aq inverts	ponds	Australia	-26.88	S	-27.04	S	0.16	161	0.028156	0.125856	ha	2004-2004	Markwell & Fellows 2008	4	1	0	1	0	0	0.0926635	0.621868	-0.793633	21.5503	0.425	Hal
89	invAHwPWt_RMurray	macroinvertebrates, riverine wetlands	Inv	H	15	61	aq inverts	wetlands	Australia	-34.017	S	-34.487	S	0.47	9866.4	3.4	345	ha	2003-2006	EPA South Australia	4	1	0	0	0	0	0.0965659	0.647948	-1.50906	28.4024	0.153	H0
90	invAHwPWt_Stamou	rotifers in Greek lakes	Inv	H	26	111	aq inverts	lakes	Greece	35.23	N	41.25	N	6.02	77046	0.4	266	km2	1987-2016	Stamou et al 2017	2	1	1	0	0	0	0.0495904	0.870341	-0.551963	14.1591	0.549	Has
91	invFAcWTw_Dapporto	butterflies on continental islands	Inv	A	8	67	arthros	marine islands	Mediterranean	42.2	N	43.4	N	1.2	6683	220	22350	ha	2000-2006	Dapporto & Cini 2007	1	NA	0	0	0	0	0.381702	0.338384	0.78656	39.4328	0.443	H0
92	invFAcWTw_Dapporto2	butterflies on continental islands	Inv	A	31	86	arthros	marine islands	Mediterranean	35.9	N	43.2	N	7.3	403596	40	24600	ha	NA	Dapporto & Dennis 2008	1	1	2	0	0	0	0.117062	0.774259	1.44748	32.5492	0.137	Has
93	invFAcWTw_Dennis	butterflies on continental islands	Inv	A	31	127	arthros	marine islands	Mediterranean	35.2	N	40.7	N	5.5	426839	12	9251	km2	NA	Dennis et al 2000	2	1	0	12	4	0	0.128184	0.746849	-1.47903	30.5723	0.153	Hal
94	invFAcWTw_HausButterfly	butterflies on continental islands	Inv	A	14	77	arthros	marine islands	Mediterranean	36.3	N	38.6	N	2.3	53600	50	842.5	km2	NA	Hausdorf & Hennig 2005	1	2	0	2	0	0	0.2648	0.469027	-1.35046	41.76	0.183	Hal
95	invFAcWTw_Simberloff	arthropods, artificial mangrove islands	Inv	A	24	254	arthros	mangrove islands	US	24.6	N	24.7	N	0.1	212	0.03	0.12	ha	1969-1971	Simberloff 1976	1	1	0	0	0	2	0.0313676	0.810811	-1.42093	25.4613	0.149	Has
96	invFAcWTw_Spengler	bees and wasps, continental archipelagos	Inv	A	20	81	arthros	marine islnads	Indonesia	-6	S	-5.4	S	0.6	767	0.75	41.3	ha	2005-2005	Spengler et al 2011	4	1	0	1	0	0	0.0582092	0.795833	0.830382	21.0341	0.419	Hal
97	invFAcWTw_Tennant	butterflies, oceanic islands	Inv	A	12	27	arthros	marine islands	Cape Verde archipelago	14.8	N	17.2	N	2.4	75886	0.8	991	km2	2013-2013	Tennent & Russell 2015	1	1	1	0	0	0	0.312452	0.394366	-2.44559	43.2746	0.031	Has
98	invFAcWTw_Zhang	butterflies in continental islands	Inv	A	28	53	arthros	marine islands	China	29.6	N	30.8	N	1.2	8400	0.025	476	km2	2012-2012	Zhang et al 2016	4	1	0	0	0	0	0.157018	0.722153	0.776758	64.935	0.485	H0
99	invFAmWTw_Hirao	butterflies on oceanic islands	Inv	A	57	183	arthros	islands, marine	Japan	24.0585	N	30.8317	N	6.77317	155000	0.24	1208	km2	1958-2007	Hirao et al 2015	2	1	0	31	20	0	0.159515	0.771421	-2.46374	38.0504	0.029	Hal
100	invFAmWTw_Xu	butterflies in the continental islands	Inv	A	42	68	butterflies	continental islands	East China Sea	29.65	N	30.86	N	1.21	8560	0.025	476	km2	2014-2014	Xu et al 2017	3	1	0	3	0	3	0.119665	0.802097	-0.542325	56.7087	0.541	Ind
101	invFArWTw_Macdonald	butterflies on lake islands	Inv	A	29	34	butterflies	lake islands	Canada	49.06	N	49.22	N	0.16	291.5	0.085	8.37	ha	2018-2018	Macdonald et al 2018	3	3	0	0	0	0	0.167346	0.751908	-0.163263	42.181	0.795	H0
102	invFFfPTt_Baz	butterflies in fragments	Inv	F	13	81	arthros	fragments	Spain	40.6	N	40.9	N	0.3	325	3.6	2115	ha	1991-1991	Baz & Garcia-Boyero 1996	2	NA	0	0	0	0	0.0605718	0.634615	-0.442934	34.3217	0.589	H0
103	invFFfPTt_Bennedick	butterflies in fragments	Inv	F	8	79	arthros	fragments	Borneo	4.4	N	7	N	2.6	73855	120	122450	ha	2001-2003	Benedick et al 2006	4	1	0	3	0	0	0.0621663	0.660714	-0.831614	26.4397	0.387	Hal
104	invFFfPTt_Daily	butterflies in forest frags	Inv	F	8	38	arthros	fragments	Costa Rica	8.78	N	8.8	N	0.02	13.34	3	30	ha	1993-1994	Daily & Erhlich 1995	2	NA	1	0	0	1	0.177995	0.587413	-1.9331	23.8514	0.049	Has
105	invFFfPTt_dosSantos	butterflies in forest reserves	Inv	F	37	243	butterflies	forest fragments	Brazil	-7.1	S	-30.2	S	23.1	2.65454e+06	7.4	84130	ha	NA	dos Santos et al 2018	1	1	0	10	0	3	0.0540971	0.860259	-4.47755	25.053	0.001	Ind
106	invFFfPTt_Filguerias	dung beetles in forest frags	Inv	F	18	21	arthros	forest fragments	Brazil	-9.1	N	-8.8	N	0.3	738	10	348	ha	2007-2008	Filgueiras et al 2011	4	NA	0	0	0	1	0.084256	0.759358	1.42537	23.4921	0.149	Has
107	invFFfPTt_Nyeko	dung beetles in forest frags	Inv	F	6	45	arthros	fragments	Uganda	1.6	N	1.7	N	0.1	77.8	10	150	ha	2006-2007	Nyeko 2009	3	NA	0	0	0	0	0.173162	0.310559	0.588844	33.9186	0.597	H0
108	invFFfPTt_Pavuk	beetles in woodland fragments	Inv	F	7	26	arthros	fragments	US-Ohio	41.4	N	41.7	N	0.3	1280	4.8	1241	ha	2008-2008	Pavuk & Wadsworth 2012	4	NA	0	0	0	1	0.086629	0.777778	-0.774364	17.8647	0.423	Has
109	invFFfPTt_Shreeve	butterflies, isolated woodlands	Inv	F	22	26	butterflies	woodland fragments	UK	51.8	N	52.1	N	0.3	2400	2	175	ha	1978-1978	Shreeve & Mason 1980	3	3	0	0	0	0	0.304427	0.486641	-0.573917	53.7147	0.563	H0
110	invFFfPTt_Usher	moths, artifical woodland patches	Inv	F	18	214	moths	woodland fragments	UK	53.83	N	53.87	N	0.04	16.2	0.5	30.6	ha	1991-1991	Usher & Keiller 1998	3	1	0	0	0	0	0.0645349	0.693857	-0.81461	31.1419	0.419	H0
111	invFFvPTt_Baldi	orthopterans, shrub fragments, grassy matrix	Inv	F	27	36	arthros	fragments	Hungary	47.7	N	48	N	0.3	160	0.18	40	ha	1992-1993	Baldi & Kisbenedeck 1999	3	1	0	11	9	0	0.0680523	0.824621	0.649855	28.7405	0.525	Hal
112	invFFvPTt_Essl	orthopterans in grassland fragments	Inv	F	60	33	arthros	fragments	Austria	47.8	N	48.5	N	0.7	9750	0.032	7	ha	1999-2003	Essl & Dirnbock 2012	3	1	0	0	0	11	0.0620183	0.854914	-3.66217	51.3088	0.003	Has
113	invFFvUTt_Nufio	grasshoppers in grassland frags	Inv	F	13	38	arthros	fragments	US	39.573	N	40.575	N	1.002	845	0.85	37.3	ha	2008-2008	Nufio et al 2011	3	3	0	1	0	0	0.223047	0.462006	-0.352472	36.371	0.707	Hal
114	invFHvNTt_Aranda	invertebrates of capões (natural forest frag)	Inv	H	20	95	inverts	natural fragments	Brazil	-19.38	S	-19.28	S	0.1	12	0.58	7.8	ha	2013-2013	Aranda and Olivier 2017	4	1	0	2	0	2	0.0638576	0.831853	0.848883	18.4988	0.389	Ind
115	invWAcWTw_Boomsa	ants on nearshore islands	Inv	A	18	25	ants	barrier islands	Denmark	53	N	53.8	N	0.8	5612	1	3860	ha	1981-1984	Boomsa et al 1987	2	3	0	5	0	0	0.45104	0.333333	1.89243	50.2184	0.035	Hal
116	invWAcWTw_Clark	beetles on continental islands	Inv	A	10	51	arthros	islands, marine	US	42.27	N	42.37	N	0.1	108	0.01	0.54	km2	2005-2009	Clark et al 2011	2	1	0	0	0	0	0.198433	0.40874	1.23496	30.5984	0.169	H0
117	invWAcWTw_Davidson	ants on continental islands	Inv	A	13	128	arthros	islands, marine	US	42.27	N	42.37	N	0.1	108	0.01	0.54	km2	2005-2009	Davidson et al 2011	3	1	0	0	0	0	0.141616	0.731196	-1.49553	18.4961	0.149	H0
118	invWAcWTw_Fattorini	beetles on continental islands	Inv	A	32	165	arthros	marine islands	Mediterranean	34.9	N	40.8	N	5.9	343000	3.8	8260	km2	1982-2002	Fattorini 2002	2	1	0	25	22	0	0.0554229	0.890148	-2.0408	12.1591	0.045	Hal
119	invWAcWTw_HausBeetles	beetles on continental islands	Inv	A	22	65	arthros	marine islands	Mediterranean	36.3	N	38.6	N	2.3	70600	26	842.5	km2	NA	Hausdorf & Hennig 2005	1	1	0	0	0	0	0.100916	0.794319	-1.43368	19.3427	0.145	H0
120	invWAcWTw_HausIsopods	isopods, Aegean islands	Inv	A	23	67	arthros	marine islands	Mediterranean	36.3	N	38	N	1.7	50780	3.4	474	km2	NA	Hausdorf & Hennig 2005	1	1	0	0	0	0	0.0847625	0.734532	0.876737	33.1591	0.385	H0
121	invWAcWTw_HausMoll	snails continental islands	Inv	A	34	152	mollusca	marine islands	Mediterranean	36.3	N	38.6	N	2.3	70600	3.4	842.5	km2	1981-2003	Hausdorf & Hennig 2005	1	3	0	17	0	1	0.0572718	0.856755	0.170198	19.0285	0.885	Ind
122	invWAcWTw_Macias	spiders continental Islands	Inv	A	7	48	arthros	marine islands	Canary Islands	27.6	N	29.2	N	1.6	59226	269	2034	km2	1975-2015	Macias-Hernandez et al 2016	1	2	0	2	0	0	0.0683833	0.84466	-1.65591	8.99333	0.113	Hal
123	invWAcWTw_Rizali	ants continental islands	Inv	A	18	48	arthros	islands, marine	SE Asia	-5.42	S	-6.03	S	0.61	1064	1	52.87	ha	2005-2005	Rizali et al 2010	3	3	0	0	0	0	0.10138	0.642088	-0.33089	47.1831	0.671	H0
124	invWArWTw_Davis	termites in FW reservoir islands	Inv	A	10	95	arthros	fw islands	French Guiana	4.82	N	4.88	N	0.06	49	2	103	ha	1998-1998	Davies et al 2003	4	1	0	2	0	0	0.0365365	0.650155	0.35578	29.9765	0.735	Hal
125	invWFfPTt_Galle	spiders in forest frags, grassland matrix	Inv	F	15	49	arthros	fragments	Hungary	46.88	N	46.89	N	0.01	0.34	0.01	5	ha	2006-2006	Galle 2008	3	1	0	5	0	1	0.0588607	0.802795	1.07282	20.7195	0.297	Ind
126	invWFfPTt_Ribas	ants and crickets in forest remnants	Inv	F	18	136	arthros	forest fragments	Brazil	-20.8	N	-20.7	N	0.1	144	3	299	ha	1994-1994	Ribas et al 2005	3	1	0	11	1	1	0.128068	0.747284	1.9668	24.0797	0.041	Hal
127	invWFfUTt_Gaublomme	beetles in urban forest frags	Inv	F	10	93	arthros	fragments - urban	Belgium	50.74	N	50.89	N	0.15	176	5.3	88.2	ha	2002-2002	Gaublomme et al 2008	3	1	0	0	0	0	0.161316	0.551402	0.033424	0.423832	0.987	H0
128	invWFfUTt_Miyashita	spiders, urban forest frags	Inv	F	16	56	arthros	fragments	Japan	35.3	N	35.8	N	0.5	1000	0.2	27	ha	1995	Miyashita et al 1998	3	1	0	0	0	0	0.164319	0.631507	0.622387	28.0016	0.543	H0
129	invWFfUTt_Weller	beetles in urban forest frags	Inv	F	9	23	arthros	fragments- urban	Germany	53.49	N	53.17	N	-0.32	786	3	160	ha	2000-2000	Weller & Ganzhorn 2003	4	1	0	0	0	0	0.263303	0.349057	-0.442839	64.7048	0.553	H0
130	invWFvPTt_GavishDvir	spiders in veg. fragments	Inv	F	12	114	arthros	habitat islands	Israel	31.4	N	31.54	N	0.14	34	0.06	3.52	ha	2007-2007	Gavish et al 2012	3	1	0	0	0	0	0.0934056	0.712042	0.170836	20.5392	0.859	H0
131	invWFvPTt_GavishLac	spiders in veg. fragments	Inv	F	12	115															3	1	0	0	0	2	0.113561	0.668663	-0.912846	23.7003	0.363	Has
132	invWFvPTt_Suarez	ants in veg. fragments	Inv	F	40	45	arthros	fragments	US	32.6	N	32.85	N	0.25	419	0.4	101.6	ha	1995-1996	Suarez et al 1998	3	3	0	0	0	6	0.144091	0.782477	-2.2796	35.5432	0.027	Has
133	invWHwNWt_Friday	macroinvertebrates in ponds	Inv	H	16	99	inverts	wetlands	UK	50.6	N	50.66	N	0.06	12.25	0.023	2	ha	1979-1979	Friday 1987	4	1	0	11	0	1	0.0924025	0.723677	-1.01542	30.9136	0.325	Ind
134	invWHwPWt_deAvila	spiders in temporary wetlands	Inv	H	24	47	spiders	wetlands	Brazil	-27.862	S	-31.78	S	3.918	11858.8	0.14	0.81	ha	2015-2015	Avila et al 2019	4	1	0	2	2	0	0.059749	0.857143	-0.0296611	12.7941	0.953	Hal
135	invWHwUWt_Thornhill	macroinvertebrates in urban ponds	Inv	H	30	192	aq invert	urban ponds	UK	52.41	N	52.64	N	0.23	238.3	0.03	1.5	ha	2009-2009	Thornhill et al 2017	3	1	0	0	0	3	0.0677181	0.83586	0.789093	22.2491	0.461	Has
136	mamFAcWTw_McKenzie	bat on continental islands	Ver	A	30	20	bats	continental islands	Australia	-16.63	S	-13.81	S	2.82	72971	3	189.3	km2	2007-2011	McKenzie & Bullen 2012	2	1	0	0	0	0	0.109351	0.764513	0.449905	42.9575	0.713	H0
137	mamFAmWTw_Baker	bats on oceanic islands	Ver	A	25	59	bats	marine islands	Caribbean	12	N	23.2	N	11.2	1941774	27.8	113058	km3	1960-1989	Baker & Genoways 1978	1	1	0	11	2	2	0.121931	0.79219	-0.602957	24.061	0.493	Hal
138	mamFAmWTw_PresleyBA	bats, oceanic islands	Ver	A	23	13	bats	marine islands	Caribbean	17.4	N	23.3	N	5.9	804745	5	5957	km2	1978-2008	Presley & Willig 2010	1	1	0	0	1	0	0.109662	0.717808	-2.84021	25.3273	0.027	Hal
139	mamFAmWTw_PresleyGA	bats, oceanic islands	Ver	A	19	38	bats	marine islands	Caribbean	20.7	N	27	N	6.3	221241	5.2	11524	km2	1978-2008	Presley & Willig 2010	1	NA	0	3	6	0	0.241253	0.586957	-1.90382	14.1374	0.109	Hal
140	mamFAmWTw_PresleyLA	bats, oceanic islands	Ver	A	23	24	bats	marine islands	Caribbean	12.2	N	18.3	N	6.1	132162	5.2	1510	km2	1978-2008	Presley & Willig 2010	1	1	0	1	4	0	0.0668949	0.708273	-2.53508	33.6913	0.021	Hal
141	mamWAcWTw_Adler	mammals on continental islands	Ver	A	33	9	mammals	continental islands	US	41.23	N	41.67	N	0.44		0.5	22666.7	ha	1980-1984	Adler & Wilson 1985	2	NA	0	0	0	0	0.256686	0.599156	0.653099	48.6274	0.465	H0
142	mamWAcWTw_Conroy	mammals on continental islands	Ver	A	24	23	mammals	marine islands	US-Alaska	54	N	60	N	6	202248	10.1	5778	ha	1965-1996	Conroy et al 1999	1	1	0	0	0	0	0.221999	0.622318	-0.916652	65.7354	0.337	H0
143	mamWAcWTw_Crowell	mammals on continental islands	Ver	A	24	36	mammals	marine islands	US-Gulf of Maine	44	N	44.7	N	0.7	4400	0.3	27920	ha	1962-1985	Crowell 1986	2	NA	0	0	0	0	0.478967	0.409836	-0.736875	44.6375	0.445	H0
144	mamWAcWTw_Dueser	mammals on barrier islands	Ver	A	8	5	mammals	marine islands	US-Virginia	37.2	N	37.6	N	0.4	846	29	2197	ha	1975-1977	Dueser & Brown 1980	3	3	0	0	0	0	0.399493	0.263158	0.51289	62.2807	1	H0
145	mamWAcWTw_Gibson	mammals on continental islands	Ver	A	25	20	mammals	continental islands	Australia	-16.63	S	-13.81	S	2.82	74444.5	3	189.3	km2	2007-2014	Gibson & McKenzie 2012	2	3	0	0	0	0	0.0752659	0.841608	0.0265209	29.2454	0.965	H0
146	mamWAcWTw_Krystofek	mammals, continental islands	Ver	A	14	13	mammals	marine islands	Mediterranean	42.7	N	45.2	N	2.5	30975	15	410	km2	1985-2005	Krystufek 2007	1	3	0	0	0	0	0.232007	0.47482	0.291051	69.3233	0.859	H0
147	mamWAfWTw_Cramer	mammals, lake islands	Ver	A	7	27	mammals	lake islands	US-Utah	40.8	N	41.5	N	0.7	4000	9	10767	ha	1939-1990	Cramer 1994	2	NA	0	1	0	0	0.371759	0.389831	-1.08494	38.4021	0.261	Hal
148	mamWAfWTw_Lomolino	mammals, lake islands (freezing winters)	Ver	A	18	10	mammals	lake islands	US-New York	44.2	N	44.5	N	0.3	204	0.04	591	ha	1978-1979	Lomolino 1986	3	NA	0	0	0	0	0.347945	0.512195	-3.01794	50.3367	0.013	H0
149	mamWAmWTw_Heaney	mammals of continental islands	Ver	A	21	87	mammals	marine islands	Philippines	5.6	N	18.6	N	13	1450000	22	108171	km2	1969-1985	Heaney 1986	1	1	0	7	8	0	0.0917868	0.812621	-2.43122	21.1276	0.023	Hal
150	mamWArPTw_Dalecky	mammals on FW reservoir islands	Ver	A	37	28	mammals	lake islands	French Guiana	4.8	N	4.9	N	0.1	49	0.1	67	ha	1993-1999	Dalecky et al 2002	2	3	0	5	0	0	0.11192	0.815466	0.50174	36.9102	0.659	Hal
151	mamWArWTw_Wang	mammals - lake islands	Ver	A	14	11	mammals	lake islands	China	29.48	N	29.55	N	0.07	43	0.97	1289.2	ha	NA	Wang et al 2010	3	NA	0	0	0	1	0.237787	0.536082	-2.4826	53.4334	0.043	Has
152	mamWFfPTt_deCastro	mammals in tropical forest fragments	Ver	F	8	11	mammals	fragments	Brazil	29.3	S	29.4	S	0.1	2	1.2	13.3	ha	1995-2001	de Castro & Fernandez 2004	2	3	0	0	0	0	0.264207	0.215385	0.264711	75.9122	0.885	H0
153	mamWFfPTt_Dinesen	primates in forest frags	Ver	F	18	9	mammals	fragments	Tanzania	-8.7	S	-7.3	S	1.4	14633	1	522	km2	1990-1999	Dinesen et al 2001	2	3	0	0	0	0	0.358805	0.424	-1.03176	52.5201	0.307	H0
154	mamWFfPTt_Kelt	mammals in fragmented forest	Ver	F	14	9	mammals	forest fragments	Chile	-41	S	-40.7	S	0.3	480	1.5	125	ha	1985-1986	Kelt 2000	3	NA	0	0	0	0	0.18479	0.504762	0.0811826	41.1417	0.993	H0
155	mamWFfPTt_Lomolino01	mammals in forest fragments	Ver	F	20	18	mammals	fragments	US	47.3	N	47.6	N	0.3	600	0.93	58.9	ha	1994-1997	Lomolino & Perault 2001	1	1	0	0	0	0	0.104928	0.718182	-1.13411	47.1031	0.263	H0
156	mamWFfPTt_marshall	monkeys in forest frags	Ver	F	21	6	mammals	fragments	Africa	-7.7	S	-8	S	-0.3	3500	0.06	526	km2	1999-2009	Marshall et al 2010	2	1	0	0	0	0	0.513339	0.215385	0.111594	60.8889	1	H0
157	mamWFfPTt_Matthiae	mammals in woodland fragments	Ver	F	22	13	mammals	fragments	US-Wisconsin	42.8	N	43.4	N	0.6	1400	0.4	40	ha	1980-1981	Matthiae & Stearns 1981	2	3	0	0	0	0	0.178727	0.603499	1.12908	55.1487	0.247	H0
158	mamWFfPTt_Rosenblatt	mammals in forest fragments, row crop matrix	Ver	F	10	16	mammals	fragments	US	39.8	N	40.8	N	1	9000	1.8	600	ha	1992-1994	Rosenblatt et al 1999	3	NA	0	0	0	0	0.261114	0.221239	-1.41099	72.314	0.239	H0
159	mamWFfPTt_Silva	mammals in forest frags	Ver	F	14	11	mammals	forest fragments	Canada	46.47	N	46.49	N	0.02	4.91	0.07	5.82	ha	1998-1998	Silva 2001	3	3	0	0	0	0	0.168596	0.489362	0.0753757	53.5746	0.997	H0
160	mamWFfUTt_Charles	small mammals in kerangas (forest frags)	Ver	F	8	9	mammals	forest fragments (kerangas heath)	Brunei	4.94	N	5.08	N	0.14	109	0.01	22.8	ha	2000-2006	Charles & Ang 2010	1	1	0	0	0	0	0.371414	0.21875	0.345861	48.9583	0.985	H0
161	mamWFvMTt_Kitchener	mammals in wheat belt reserves	Ver	F	23	24	mammals	fragments	Western Australia	28.5	S	33	S	4.5	53198	34	5119	ha	1971-1977	Kitchener et al 1980b	4	1	0	6	0	0	0.120132	0.733333	-0.0852091	36.7967	0.889	Hal
162	mamWFvUTt_Bolger	mammals, chaparral frags, urban matrix	Ver	F	25	9	mammals	fragments	US-California	32.6	N	32.9	N	0.3	463.7	0.41	84.1	ha	1986-1992	Bolger et al 1997	4	3	0	0	0	0	0.215417	0.67	-1.973	43.9527	0.063	H0
163	mamWFvUTt_Crooks	mammals, chaparral frags, urban matrix	Ver	F	29	7	mammals	chapparal fragments urban	US	32.6	N	32.9	N	0.3	375	2	102	ha	1995-1997	Crooks 2002	3	3	0	0	0	0	0.362615	0.374429	1.14831	42.8973	0.219	H0
164	mamWFvUTt_Dickman	mammals in urban parks	Ver	F	50	20	mammals	urban fragments	UK	51.2	N	51.8	N	0.6	68.3	0.16	20	ha	1983-1984	Dickman 1987	3	3	0	0	0	0	0.133369	0.783636	-0.908131	41.4326	0.369	H0
165	mamWHmMTt_Brown71	sky island mammals	Ver	H	17	15	mammals	habitat islands	US Great Basin, Nevada	36.2	N	41.2	N	5	359023	31.1	3051	km2	1936-1975	Brown 1971	1	1	1	0	0	5	0.278694	0.534091	-0.370042	52.0362	0.591	Has
166	mamWHmMTt_Brown78	sky island mammals	Ver	H	23	34	mammals	sky islands	US	35.6	N	42.4	N	6.8	501239	121	3978	km2	1936-1975	Brown 1978	1	3	0	0	1	0	0.238215	0.626834	-1.1204	39.4848	0.261	Hal
167	mamWHmMTt_Davis	mammals on sky islands	Ver	H	10	12	mammals	sky islands	US Arizona, New Mex	31.9	N	36.7	N	4.8	430612	173	21813	km2	1960-1981	Davis et al 1988	1	NA	0	0	0	0	0.292877	0.416667	0.178079	53.8417	0.923	H0
168	mamWHmMTt_Lomolino89	sky island mammals	Ver	H	27	23	mammals	habitat islands	US	31.46	N	38.93	N	7.47	500000	6.9	11134	km2	1952-1989	Lomolino et al 1989	2	NA	0	0	0	0	0.201992	0.693208	-0.407842	49.0705	0.671	H0
169	mamWHmMTt_Lomolino97	sky island mammals	Ver	H	23	23	mammals	sky islands	US	28.5	N	42.4	N	13.9	2026000	6	21165	km2	1956-1993	Lomolino & Davis 1997	1	NA	0	1	0	0	0.119535	0.784119	-5.51006	17.529	0.001	Hal
170	mamWHmMTt_Patterson84	mammals on sky islands	Ver	H	28	26	mammals	sky islands	US	31.57	N	40.25	N	8.68	466018	50	58508	km2	NA	Patterson 1984	1	2	0	0	0	0	0.413641	0.453947	0.120072	63.695	0.981	H0
171	pltAHwNWt_Friday	macrophytes in ponds	Plt	H	16	31	plants	wetlands	UK	50.6	N	50.66	N	0.06	12.25	0.023	2	ha	1979-1979	Friday 1987	4	1	0	9	0	0	0.0870316	0.764706	0.0390134	35.2196	0.953	Hal
172	pltAHwNWt_Jackson	submerged macrophytes in lakes	Plt	H	31	45	plants	ponds	US	43.55	N	44.52	N	0.97	14042	0.1	22.6	ha	1979-1980	Jackson& Charles 1987	3	3	0	4	1	0	0.0660594	0.857967	-0.026329	14.8217	0.913	Hal
173	pltAHwPWt_Brownlow	plants in wetlands	Plt	H	11	230	plants	wetlands	Australia	-36.3	S	-37.74	S	1.44	7044	4.99	2372	ha	1991-1992	Brownlow 1992	3	NA	0	5	2	0	0.0407638	0.872622	-1.78092	10.5725	0.067	Hal
174	pltAHwPWt_Deane	wetland plants in agricultural matrix	Plt	H	76	215	plants	habitat islands	Australia	35.2	S	35.6	S	0.4	768	0.4	34.7	ha	2000-2009	Deane et al 2016	2	1	9	0	0	0	0.018134	0.940777	-0.683625	14.9092	0.527	Has
175	pltAHwPWt_Gunn	aq plants in lakes	Plt	H	8	43	plants	lakes	Scotland	54.1	N	57.7	N	3.6	127439	0.9	2797.6	ha	2003-2003	Gunn et al 2010	2	NA	0	1	0	0	0.0269776	0.803347	0.95212	16.742	0.331	Hal
176	pltAHwPWt_Hitchin	aq plants in lakes in Canada	Plt	H	46	50	plants	lakes	Canada	45	N	46.7	N	1.7	35319	0.951839	1164.79	ha	1977-1979	Hitchin et al 1984	4	1	8	1	0	1	0.107335	0.817058	-3.41765	40.1225	0.003	Has
177	pltAHwPWt_Nicol	floodplain plants	Plt	H	6	113	plants	riverine floodplains	Australia	-34.8	S	-34.2	S	0.6	3663	15	244	ha	2006-2006	Marsland & Nicol et al 2007	4	1	0	0	0	1	0.0380012	0.604124	1.18739	28.7783	0.207	Has
178	pltAHwPWt_Sebastien	wetland plants in a complex	Plt	H	22	9	plants	ponds	Spain	36.69	S	36.77	S	0.08	239	0.1	88.6	ha	1997-1998	Sebastien-Gonzalez et al 2012	3	1	0	0	0	0	0.300771	0.502924	2.05463	61.5832	0.013	H0
179	pltAHwPWt_Soga	plants, aquatic in riparian wetlands	Plt	H	35	51	plants	wetlands	Japan	43.1	N	43.6	N	0.5	925	0.25	46.3	ha	2003-2006	Soga et al 2014	4	1	0	0	0	0	0.058663	0.854175	1.30949	23.1293	0.203	H0
180	pltAHwPWt_SWdbHP	aq plants in Shetland islands	Plt	H	18	84	plants	lakes	Scotland	60.692	N	60.827	N	0.135	100	0.1	108	ha	1997-1997	SSWDB (Unst) 2017	4	NA	0	11	0	0	0.164686	0.696573	1.64434	34.057	0.077	Hal
181	pltAHwPWt_SWdbSE_Scot	aq plants in SW Scotland	Plt	H	59	188	plants	lakes	Scotland	55.3	N	55.9	N	0.6	3819	0.1	250.9	ha	1996-1998	SSWDB - (SW) 2017	4	1	0	5	0	12	0.050157	0.899843	-1.93689	22.887	0.063	Ind
182	pltSAcWTw_Gibson	plants on continental islands	Plt	A	27	1121	plants	continental islands	Australia	-16.63	S	-13.81	S	2.82	74444.5	3	189.3	km2	2007-2014	Gibson et al 2017	2	1	0	18	4	2	0.0292304	0.887349	-0.72576	12.8528	0.459	Hal
183	pltSAcWTw_Panitsa	plants continental islands	Plt	A	17	290	plants	marine islands	Mediterranean	37.1	N	37.2	N	0.1	108	0.6	5300	ha	1990-2010	Panitsa & Tzanoudakis 2010	2	NA	0	12	0	0	0.0800549	0.811161	1.97623	19.1663	0.033	Hal
184	pltSAcWTw_Yu	bryophytes on continental islands	Plt	A	66	446	plants	continental islands	China	29.7	N	30.85	N	1.15	7347	0.01	490	km2	NA	Yu et al 2019	3	1	0	43	1	9	0.0768027	0.888825	0.535228	22.6804	0.633	Hal
185	pltSAfWTw_Chepinoga	vascular plants on FW islands	Plt	A	12	253	plants	lake islands	Russia	53.05	N	53.25	N	0.2	535	0.02	49	ha	2009-2009	Chepinoga et al 2012	3	NA	0	1	0	6	0.180982	0.65874	-3.07767	24.3311	0.009	Ind
186	pltSAfWTw_Liu	plants on lake reservoir islands	Plt	A	29	74	plants	reservoir islands	China	29.504	N	29.584	N	0.08	46.7	0.08	1154	ha	NA	Liu et al 2019	3	NA	0	1	0	0	0.200039	0.624658	-1.60029	40.0422	0.107	Hal
187	pltSAmWTw_CapeVerde	plants on oceanic archipelago	Plt	A	12	757	plants	marine islands	Cape Verde archipelago	14.8	N	17.2	N	2.4	75886	3	991	km2	NA	Arechavalata et al 2005	1	3	0	4	0	0	0.240298	0.545368	2.52165	33.768	0.005	Hal
188	pltSAmWTw_Chiarucci	plants on continental islands	Plt	A	15	1393	plants	continental islands	Mediterranean	42.25	N	43.43	N	1.18	7300	0.005	60	km2	1830-1950	Chiarucci et al 2017	1	1	0	7	0	1	0.333314	0.54387	-0.640165	31.6097	0.533	Ind
189	pltSAmWTw_fernsCVerde	ferns in oceanic archipelago	Plt	A	9	39	plants	marine islands	Cape Verde archipelago	14.8	N	17.2	N	2.4	75886	3	991	km2	1985-2005	Arechavalata et al 2005	1	3	0	0	0	0	0.44175	0.312057	-1.37785	37.4989	0.195	H0
190	pltSAmWTw_fungiCVerde	fungi on marine archipelago	Plt	A	9	58	fungi	marine islands	Cape Verde archipelago	14.8	N	17.2	N	2.4	75886	3	991	km2	NA	Arechavalata et al 2005	1	1	0	0	0	0	0.116334	0.783951	-1.62441	10.6107	0.097	H0
191	pltSAmWTw_lichenCVerde	lichen on marine archipelago	Plt	A	12	243	lichen	marine islands	Cape Verde archipelago	14.8	N	17.2	N	2.4	75886	3	991	km2	NA	Arechavalata et al 2005	1	3	2	0	0	2	0.346745	0.49323	-4.40649	31.5135	0.001	Has
192	pltSArWTw_Hu	plants in FW reservoir islands	Plt	A	152	383	plants	fw islands	China	29.48	N	29.62	N	0.14	175	0.02	130	ha	2007-2008	Hu et al 2012	3	1	0	57	11	1	0.0136721	0.960786	2.65031	33.1006	0.011	Hal
193	pltSFfPTt_dosSantos	trees in forest fragments	Plt	F	10	239	plants	forest fragments	Brazil	-22.93	S	-22.74	S	0.19	165.6	12.4	63.4	ha	2000-2000	dos Santos et al 2007	4	1	2	0	0	1	0.0574827	0.687471	1.12028	28.3841	0.255	Has
194	pltSFfPTt_Hattori	plants in temple conserved areas	Plt	F	38	177	plants	fragments	Japan	31.7	N	32.1	N	0.4	982	0.003	7.84	ha	1999	Hattori & Ishida 2000	4	1	0	3	6	0	0.0947381	0.798852	0.916788	60.7423	0.377	Hal
195	pltSFfPTt_Ishida	plants in temple conserved areas	Plt	F	29	119	plants	forest fragments	Japan	34.7	N	35	N	0.3	1585	0.025	16.4	ha	1994-1995	Ishida et al 1998	4	1	0	7	0	0	0.130926	0.72906	1.44159	63.0354	0.129	Hal
196	pltSFfPTt_Silva	bryophytes in Atlantic forest fragments	Plt	F	10	99	plants	forest fragments	Brazil	-9.27	S	-9.12	N	0.15	61.2	23	2628	ha	2007-2008	Silva & Porto 2009	4	NA	0	6	5	0	0.112	0.688963	-3.37423	34.7422	0.009	Hal
197	pltSFfPTt_Weaver	plants in forest frags	Plt	F	10	30	plants	fragments	Canada	43.8	N	44.5	N	0.7	6000	0.82	8.11	ha	1981-1981	Weaver & Kellman 1981	3	1	0	0	0	0	0.14156	0.490385	1.59014	57.823	0.049	H0
198	pltSFvMTt_Aldosoro	ferns in bioregions	Plt	F	29	1001	plants	regions	Africa	14.8	N	29.9	S	15.1	2.81067e+07	17	680000	km2	1957-2000	Aldasoro et al 2004	1	1	1	19	8	7	0.0964224	0.838412	-13.1976	15.7459	0.001	Ind
199	pltSFvPTt_Lumaret	plants in isolated fragments	Plt	F	8	193	plants	fragments	France	43.42	N	43.43	N	0.01	2.48	0.0051	0.2172	ha	1995-1996	Lumerat et al 1997	2	1	0	0	0	0	0.091771	0.643113	-1.59241	26.4998	0.131	H0
200	pltSFvUTt_Crowe	plants in urban vacant lots	Plt	F	26	128	plants	fragments	US	41.78	NA	41.82	NA	0.04	6.97	0.0111	0.7371	ha	1972-1972	Crowe 1979	4	1	0	5	0	0	0.0902961	0.800944	-0.0228943	25.1209	0.961	Hal
201	pltSHvPTt_Berglund	plants (rare), forest patches, wetland matrix	Plt	H	46	35	plants, fungi	forest in a wetland matrix	Sweden	66.3	N	66.51	N	0.21	270	0.17	12	ha	1997	Berglund & Jonsson 2003	3	1	0	0	0	0	0.179825	0.73711	-0.761553	66.1989	0.423	H0
202	pltSHwUWt_Thornhill	macrophytes in urban ponds	Plt	H	28	60	plants	urban ponds	UK	52.41	N	52.64	N	0.23	238.3	0.03	1.5	ha	2009-2009	Thornhill et al 2017	3	1	0	0	0	0	0.0553109	0.88125	1.41278	15.6232	0.145	H0

## Sheet: readme
Description of fields
Metadata
code	unique identifier for each dataset
filename	unique filenane for each dataset
summary	broad description of study system
taxo_group	broad taxonomic classification used in main analysis
metacom	broad metacommunity type used in main analysis
nsite	number of patches in the metacommunity
nSpecies	total number of species
lifeform	(slightly) more descriptive taxonomic grouping
what	(slightly) more descriptive metacommunity grouping
Country/Archipelago	broad geographical region
minLat	Minimum latitude of the metacommunity (decimal degrees)
minHem	Hemisphere, S = south, N = north
maxLat	Maximum latitude of a convex hull enclosing metacommunity extent
maxHem	Hemisphere, S = south, N = north
rnglat	Range of latitude in decimal degrees
extentKm2	Area of convex hull enclosing study extent in km^2
minArea	area of smallest patch
maxArea	area of largest patch
areaUnit	unit of measurement for area
yearSurvey	range of data collection years
Source	Source of data (see Appendix S2 for full citation)
censusConf	Integer score of confidence in data representing a full census for each patch where: 1 = atlas or field confirmed atlas; 2 = multiple survey methods or collation of multiple field visits; 3 = single field survey effort adjusted 4. single survey no effort adjustment or validation or multiple surveys without effort adjustment to patch size (or unknown)
Results
Overlap	Results of graphical comparisons: 1 = small-to-large always above large to small; 2 = LTS always above STL; 3 = overlapping
uphi	Proportion of patches in STL accumulation falling above 95% ci in simulations
uplo	Proportion of patches in STL accumulation falling below 95% ci in simulations
dnhi	Proportion of patch in LTS accumulation falling above 95% ci in simulations
dnlo	Proportion of patches in LTS accumulation falling below 95% ci in simulations
betanest	Nestedness component of multisite betadiversity (see Appendix S5 for calculations)
betaturn	Turnover component of multisite betadiversity (see Appendix S5 for calculations)
ses	standardized effect size for NODF nested subsets statistic (see Appendix S5 for calculations) on a gradient of area
nodf	Raw NODF nested subsets statistic (see Appendix S5 for calculations) on a gradient of area
nodf.pval	Type I error probability for ses, testing for nested subsets on a gradient of area
stl.win	Logical condition where the STL curve had points falling above the simulation envelope and LTS had points falling below (compare condition 1 for Overlap)
lts.win	Logical condition where the STL curve had points falling above the simulation envelope and LTS had points falling below (compare condition 2 for Overlap)
no.dev	Where both STL and LTS curves fell entirely within simulation envelope (compare condition 3 for Overlap)
NullModelHypothesis	Results of null model comparisons (main text) where; H0 = consistent with passive sampling (no difference between small-large and large-small order); Has = small-large order disproportionately higher than passive sampling; Hal = large-small order disproportionately higher than passive sampling; Ind = indeterminant (see Appendix S6)
