# Supplementary material for: Species accumulation in small–large vs large–small order: more species but not all species?
Source: Oecologia. 2022 Sep 17;200(1-2):273–84. doi: 10.1007/s00442-022-05261-1 (PMC9547801; doi:10.1007/s00442-022-05261-1)
Supplement: Supplementary file 3 — Supplementary file3 (TXT 13 KB) [file 442_2022_5261_MOESM3_ESM.txt]

# R code for "SLOSS analysis confounds species accumulation and the effects of habitat subdivision on diversity with beta diversity scaling"

# beta partition simulations - per Fig. S2.1 and S2.2 ####

# mean and sd of MLE for the lognormal distribution fit to patch areas for 202 datasets
lnEst <- c(-5.193577, 1.737142)
avelnm <- lnEst[1] # meanlog
avelsd <- lnEst[2] # sdlog

# simulate lognorm, and uniform size distributions based on empirical patch size distributions
set.seed(108)
lnsim <- rlnorm(25, meanlog=lnEst[1], sdlog=lnEst[2])
lnave <- rlnorm(25, meanlog=avelnm, sdlog=avelsd)
unifsim <- runif(25)

lnsim <- lnsim/sum(lnsim)*20000
lnave <- lnave/sum(lnave)*20000
unifsim <- rep(20000/25, 25)

z = 0.25
c = 20
avec <- lnsim
aveclna <- lnave
ln.sr <- round(c*lnsim^z)
lna.sr <- round(c*lnave^z)

gam.sr <- round(c*20000^z)
un.sr <- round(c*unifsim^z)

Iln <- order(lnsim)
Ilna <- order(lnave)
rIln <- order(lnsim, decreasing = TRUE)
rIlna <- order(lnave, decreasing = TRUE)

lnup <- ln.sr[Iln]
lndn <- ln.sr[rIln]
lnupa <- lna.sr[Ilna]
lndna <- lna.sr[rIlna]
avecup <- lnsim[Iln]
avecdn <- lnsim[rIln]
avecupa <- lnave[Ilna]
avecdna <- lnave[rIlna]

arup <- ardn <- arupa <- ardna <- cumbeta <- decbeta <- unbet <- cumbet <- decbet <- numeric()
for(i in 2:length(lnsim)){ 
  cumbet[i-1] <- 1-mean(lnup[1:i])/gam.sr
  decbet[i-1] <- 1-mean(lndn[1:i])/gam.sr
  cumbeta[i-1] <- 1-mean(lnupa[1:i])/gam.sr
  decbeta[i-1] <- 1-mean(lndna[1:i])/gam.sr
  unbet[i-1] <- 1-mean(un.sr[1:i])/gam.sr
  
  arup[i-1] <- mean(avecup[1:i])/20000
  ardn[i-1] <- mean(avecdn[1:i])/20000
  arupa[i-1] <- mean(avecupa[1:i])/20000
  ardna[i-1] <- mean(avecdna[1:i])/20000
  }

# plot beta simulation 
plot(cumsum(avecupa)[-1]/20000, cumbeta,ylim=c(0,1),xlim=c(0,1),main="z=0.25",type="b")
points(cumsum(avecdna)[-1]/20000,decbeta,type="b")
points(cumsum(unifsim)[-1]/20000, unbet,type="b",col=6)


# cumulative beta partition empirical - per Fig S2.3 ####
# the following code takes each dataframe (area in the first column; spp p/a in latter columns)
# Fits a power law SAR, and uses the fitted model to predict alpha diversity in each patch.
# The modelled alphas and observed gamma are used to calculate an expected cumulative beta partition based on the SAR.
# It then plots both beta partitions from observed data (points) and modelled from the SAR (lines)). 

r2 <- numeric() # for psuedo R2 
coefs <- matrix(NA, nrow=length(si.dat),ncol=2) # for parameter estimates 
betsims <-   list() # for cumulative beta partition 

for(df in 1:length(si.dat)){
  x <- si.dat[[df]]
  
  x.sr <- apply(x[,-1]>0,1,sum)
  x.ar <- x[,1]
  
  cof <- nls(x.sr ~ c*x.ar^z, start=list(c=5,z=0.5))
  r2[df] <- cor(x.sr, predict(cof))^2
  coefs[df,1] <- cpar <- summary(cof)$coefficients[1,1]
  coefs[df,2] <- zpar <- summary(cof)$coefficients[2,1]
  sar.sp <- cpar*x.ar^zpar
  g.sim <- ncol(x)-1
  
  sp.up <- sort(sar.sp)
  sp.dn <- sort(sar.sp, dec=TRUE)
  au <- sort(x.ar)
  ad <- sort(x.ar, dec=TRUE)
  ix.u <- order(x.ar)
  ix.d <- order(x.ar, decreasing=TRUE)
  su.o <- x.sr[ix.u]
  sd.o <- x.sr[ix.d]
  
  suo <- sdo <- avu <- avd <- bup <- bdn <- numeric()
  for(j in 2:length(sp.up)){
    bup[j-1] <- (1- mean(sp.up[1:j])/g.sim)
    suo[j-1] <- (1- mean(su.o[1:j])/g.sim)
    avu[j-1] <- sum(au[1:j])/sum(au)
    bdn[j-1] <- (1- mean(sp.dn[1:j])/g.sim)
    sdo[j-1] <- (1- mean(sd.o[1:j])/g.sim)
    avd[j-1] <- sum(ad[1:j])/sum(ad)
  }
  
  
  betsims[[df]] <- data.frame(bup = bup, bdn = bdn,  
                              obsup = suo, obsdn = sdo, 
                              ar.up = avu, ar.dn = avd)
  
  max.y = max(bup,bdn,suo,sdo)
  min.y = min(bup,bdn,suo,sdo)
  
  plot(avu, bup, main=names(si.dat)[df], type="l",ylim=c(min.y,max.y),ylab="Cumulative beta partition",
       xlab="cumulative area") 
  points(avu, suo)  
  points(avd, sdo, col=4)  
  lines(avd, bdn,col=4)
  text(paste("r2 sar = ", round(r2[df],2)), x=0.1,y=min.y)
  summary(lm(suo ~ bup))
  summary(lm(sdo ~ bdn))
  print(df)
}

# null model simulations ####

# object naming follows an informal up = small-large, dn = large-small

# areaEAR is a helper fn used to accumulate species and endemics and area in S-L and L-S 

areaEAR <- function(df1, up){
  # 
  # function to calculate an empirical endemics-area relationship from p/a quadrats
  # 
  # Arguments: df1 - dataframe of p/a (could be other) in wide form wetlands x spp
  #                  with first column giving wetland area, rest p/a data     
  #            up - logical indicating accumulate increasing or decreasing size
  # 
  # Returns:   out - a data.frame with three columns: area, spp and endemics
  #                  
  
  
  # number of sites 
  nqr <- dim(df1)[1]  
  sr <- apply(df1[,-1]>0,1,sum)
  
  sampOrd <- if(up){order(df1[,1],sr)} else {order(df1[,1],sr,decreasing=T)}
  
  # create matrices to hold iteration values for ear and sar
  endem <- matrix(0, ncol = 1, nrow = nqr)
  sar <-   matrix(0, ncol = 1, nrow = nqr)
  aVec <-  matrix(0, ncol = 1, nrow = nqr)
  
  # for loop to cycle over each wetland
  for(i in 1:nqr-1){ 
    # select sample to calc SAR and EAR
    
    samp <- df1[sampOrd[1:i],2:ncol(df1)]
    notsamp <- df1[sampOrd[(i+1):nrow(df1)],2:ncol(df1)]
    
    samp.spp <- apply(samp,2,sum)
    ns.spp <- apply(notsamp,2,sum)
    
    # hold interim results
    endem[i] <-  sum(samp.spp>0 & ns.spp==0)
    sar[i] <- sum(apply(samp>0, 2, sum)>0)
    aVec[i] <- sum(df1[sampOrd[1:i],1])
    
    # browser() #print(j) # tracking
  } # end wetland loop
  
  # calculate output stats 
  rich <- sum(apply(df1[,2:ncol(df1)],2,sum)>0)
  totarea <- sum(df1[,1])
  
  # substitute total values for richness and area 
  sar[nqr] <- rich
  endem[nqr] <- rich
  aVec[nqr] <- totarea
  
  out <- data.frame(area = c(0,aVec), endemics = c(0,endem), richness = c(0,sar))
  return(out)
}

# load library
library(vegan)

# specify null model algorithm 
upsims <- dnsims <- uplst <- dnlst <- sims <- res <- list()

for(i in 1:length(si.dat)){ # for loop to cycle over datasets and create null communities
  set.seed(108)
  x <- si.dat[[i]][,-1]
  area.x <- si.dat[[i]][,1]
  dfx <- data.frame(area=area.x, x)
  
  nm <- vegan::nullmodel(x, "curveball") # tested using quasiswap - qualitatively similar results
  
  # curveball is a sequential algorithm, requiring additional thinning and burnin arguments.
  
  # generate array of null communities
  nmsims <- simulate(nm, nsim = 1000, burnin=100, thin=100 ) # curveball
  # nmsims <- simulate(nm, nsim = 1000) for quasiswap
  sims[[i]] <- nmsims
  
   ups <- dns <- list()
  for(j in 1:1000){ # for loop to cycle over simulated communities
    x1 <- nmsims[,,j]
    x2 <- data.frame(area=area.x,x1)
    ups[[j]] <-  areaEAR(x2,up=TRUE)
    dns[[j]] <-  areaEAR(x2,up=FALSE)
    
  } # end for loop to cycle over null sims
  
   # nestedness 
   ncA <- list()
   for(n in 1:length(si.dat)){
     x <- si.dat[[n]]
     
     ix <- order(x[,1])
     x1 <- x[ix,-1]
     set.seed(108)
     ncA[[n]] <- oecosimu(x1, nestfun=nestednodf, method="curveball", nsimul=1000, order = FALSE, burnin = 100, thin = 100)
   }
   # nested results ####
   nDatA <- matrix(NA, ncol=12,nrow=length(ncA))
   # save important bits 
   for(s in 1:length(ncA)){
     nDatA[s,1:3] <- ncA[[s]]$statistic$statistic # the nodf stat col, row, total
     nDatA[s,4:6] <- ncA[[s]]$oecosimu$means # mean of the nodf stat for simulated comms - need to know for nest v antinest
     
     nDatA[s,7:9] <- ncA[[s]]$oecosimu$pval
     nDatA[s,10:12] <- ncA[[s]]$oecosimu$z}  # test of statsig for sims
   
   ses<-nDatA[,12] # standardized effect size 
   nodf <- nDatA[,3] # nodf stat

   psig.n <- which(nDatA[,9] < 0.05 & ses > 0)
   psig.an <- which(nDatA[,9] < 0.05 & ses < 0)

  # save results 
  upsims[[i]] <- ups
  dnsims[[i]] <- dns
  
  dn.ear <- up.ear <- dn.sar <- up.sar <- matrix(NA, nrow=length(area.x), ncol=1000)
  for(k in 1:length(ups)){ # for loop to cycle over small-large sims
    up.ear[,k] <- ups[[k]]$endemics[-1] # not used in analysis at all
    up.sar[,k] <- ups[[k]]$richness[-1] 
    dn.ear[,k] <- dns[[k]]$endemics[-1]
    dn.sar[,k] <- dns[[k]]$richness[-1]
  }
  
  # post process null sims to get distribution of spp accumulations
  upave <- apply(up.ear, 1, mean) 
  uphi <- apply(up.ear, 1, function(x) quantile(x, 0.975))
  uplo <- apply(up.ear, 1, function(x) quantile(x, 0.025))
  upsr <- apply(up.sar, 1, mean)
  srhi <- apply(up.sar, 1, function(x) quantile(x, 0.975))
  srlo <- apply(up.sar, 1, function(x) quantile(x, 0.025))
  
  dnave <- apply(dn.ear, 1, mean)
  dnhi <- apply(dn.ear, 1, function(x) quantile(x, 0.975))
  dnlo <- apply(dn.ear, 1, function(x) quantile(x, 0.025))
  dnsr <- apply(dn.sar, 1, mean)
  srdhi <- apply(dn.sar, 1, function(x) quantile(x, 0.975))
  srdlo <- apply(dn.sar, 1, function(x) quantile(x, 0.025))
  
  # observed data for comparison; emp = empirical data
  emp <- areaEAR(dfx, up=TRUE) # small-large
  empd <- areaEAR(dfx, up=FALSE) #large-small
  upout <- data.frame(area = emp$area[-1], emp.e = emp$endemics[-1],emp.s = emp$richness[-1], hi.e = uphi, lo.e = uplo, stl.s=upsr, hi.s=srhi, lo.s=srlo)
  
  dnout <- data.frame(area=empd$area[-1], emp.e = empd$endemics[-1], lts.e = dnave, hi.e = dnhi, lo.e = dnlo, emp.s = empd$richness[-1], lts.s=dnsr, hi.s=srdhi,lo.s=srdlo)
  
  uplst[[i]] <- upout
  dnlst[[i]] <- dnout
  
  plot(emp$area, emp$richness, main=names(si.dat[i]), ylab="Cumulative species", xlab="cumulative area")
  points(empd$area, empd$richness,col=2)
  lines(emp$area[-1], upsr)
  lines(emp$area[-c(1,2)], srhi[-1],col=1,lty=2)
  lines(emp$area[-c(1,2)], srlo[-1],col=1,lty=2)
  lines(empd$area[-1], dnsr,col=2)
  lines(empd$area[-c(1,2)], srdhi[-1],col=2,lty=2)
  lines(empd$area[-c(1,2)], srdlo[-1],col=2,lty=2)
  
  print(i)
}
nDatA
# count results of null models ####
# Note this shows only the code - ms uses data from all 202 datasets for inference.

lwin <- swin <- uphi <- uplo <- dnhi <- dnlo <- nsite <- numeric()
uphie <- uploe <- dnhie <- dnloe <-  numeric()
empdif <- numeric()
for(i in 1:length(uplst)){ # for loop to cycle over results for small-large (uphi, uplo) L-S (dnhi, dnlo)
  nsite[i] <- length(uplst[[i]]$emp.s) # number of sites (data check)
  uphi[i] <- length(which(uplst[[i]]$emp.s > uplst[[i]]$hi.s)) # count points > upper 95% ci in sim senvelope
  uplo[i] <- length(which(uplst[[i]]$emp.s < uplst[[i]]$lo.s)) # lower 
  dnhi[i] <- length(which(dnlst[[i]]$emp.s > dnlst[[i]]$hi.s))
  dnlo[i] <- length(which(dnlst[[i]]$emp.s < dnlst[[i]]$lo.s))
}

# package up
outsims <- data.frame(nsite=nsite, uphi=uphi, uplo=uplo, dnhi=dnhi, dnlo=dnlo)
rownames(outsims) <- names(si.dat)

#***********************************************************************
# effect size - RD statistic ####
#***********************************************************************

# residual deviation from passive exp = RD
resup <- resdn <- list()
for(i in 1:length(si.dat)){
  x <- uplst[[i]]
  y <- dnlst[[i]]
  resup[[i]] <- (x$emp.s - x$stl.s)/x$stl.s
  resdn[[i]] <- (y$emp.s - y$lts.s)/y$lts.s
}

raveup <- unlist(lapply(resup, function(x) mean(x[-c(1,length(x))])))
ravedn <- unlist(lapply(resdn, function(x) mean(x[-c(1,length(x))])))

t.test(raveup,ravedn, paired=TRUE,var.equal=FALSE)

delt.rave <- raveup - ravedn  
#***********************************************************************
# tests of logical outcomes
#***********************************************************************
# count results ####
lwin <- swin <- uphi <- uplo <- dnhi <- dnlo <- nsite <- numeric()
uphie <- uploe <- dnhie <- dnloe <-  numeric()
empdif <- numeric()
for(i in 1:length(uplst)){
  nsite[i] <- length(uplst[[i]]$emp.s)
  uphi[i] <- length(which(uplst[[i]]$emp.s > uplst[[i]]$hi.s))
  uplo[i] <- length(which(uplst[[i]]$emp.s < uplst[[i]]$lo.s))
  dnhi[i] <- length(which(dnlst[[i]]$emp.s > dnlst[[i]]$hi.s))
  dnlo[i] <- length(which(dnlst[[i]]$emp.s < dnlst[[i]]$lo.s))
}

#***************************
# define mutually exclusive states
s01 <- (uphi>0 & uplo>0 & dnhi>0 & dnlo>0);sum(s01) # 1 Not determined (ND)
s02 <- (uphi>0 & uplo>0 & dnhi>0 & dnlo==0);sum(s02) # 0 # Hal
s03 <- (uphi>0 & uplo>0 & dnhi==0 & dnlo>0);sum(s03) # 3 # Has
s04 <- (uphi>0 & uplo>0 & dnhi==0 & dnlo==0);sum(s04) # 2 ND
s05 <- (uphi>0 & uplo==0 & dnhi>0 & dnlo>0);sum(s05) # 1 # Has
s06 <- (uphi>0 & uplo==0 & dnhi>0 & dnlo==0);sum(s06) # 0 ND
s07 <- (uphi>0 & uplo==0 & dnhi==0 & dnlo>0);sum(s07) # 8 # Has 
s08 <- (uphi>0 & uplo==0 & dnhi==0 & dnlo==0);sum(s08) # 9 # Has
s09 <- (uphi==0 & uplo>0 & dnhi>0 & dnlo>0);sum(s09) # 6 # ND
s10 <- (uphi==0 & uplo>0 & dnhi>0 & dnlo==0);sum(s10) # 23 # Has 
s11 <- (uphi==0 & uplo>0 & dnhi==0 & dnlo>0);sum(s11) # 15 # ND
s12 <- (uphi==0 & uplo>0 & dnhi==0 & dnlo==0);sum(s12) # 33 # Hal
s13 <- (uphi==0 & uplo==0 & dnhi>0 & dnlo>0);sum(s13) # 0 ND
s14 <- (uphi==0 & uplo==0 & dnhi>0 & dnlo==0);sum(s14) # 4 # Hal
s15 <- (uphi==0 & uplo==0 & dnhi==0 & dnlo>0);sum(s15) # 16 # Has
s16 <- (uphi==0 & uplo==0 & dnhi==0 & dnlo==0);sum(s16) # 81 # H0

# total up states
Has <- sum(s03,s05, s07, s08, s15); # conditions meeting Has: small disprop > passive
Ind <- sum(s01,s04, s06, s11, s13); # indeterminant on patch size
Hal <- sum(s02,s09, s10, s12, s14); # conditions meeting Hal: large disprop > passive
H0 <- sum(s16); # fail to reject H0 (passive sampling)
